# Supplementary material for: An ABC-B Transporter Helps Protect Fusarium graminearum Against Enniatin Toxicity
Source: J Fungi (Basel). 2026 Jul 17;12(7):524. doi: 10.3390/jof12070524 (PMC13412724; doi:10.3390/jof12070524)
Supplement: Supplementary file 1 [file jof-12-00524-s001.zip]

Archive with 2 entries (2 files):
- Supplementary Materials - SI Methods_Figures S1-S10.pdf
- Supplementary TablesS1_S2_S3_S4_S5_Harris_etal_2026.xlsx
