# Supplementary material for: An ABC-B Transporter Helps Protect Fusarium graminearum Against Enniatin Toxicity
Source: J Fungi (Basel). 2026 Jul 17;12(7):524. doi: 10.3390/jof12070524 (PMC13412724; doi:10.3390/jof12070524)
Supplement: Supplementary file 1 [file jof-12-00524-s001.zip › Supplementary TablesS1_S2_S3_S4_S5_Harris_etal_2026.xlsx]

## Sheet: Table S1
Table S1: List of primers.
Purpose	Primer name	Primer sequence, 5'-3'
F. graminearum-specific fungal biomass	FgABCB8-1F (59)	CCCGGTCAAGCTCTTCTATTT
	FgABCB8-1R (60)	GCGCGATGACAAAGAACATAAG
	FgABCB8-1P (59/60)	(6FAM)ACACCTCTGCTTCGGATGTCAACT(BHQ1)
F. avenaceum-specific fungal biomass	FaLH03 CAM 10F (57)	CCCTTCAGATTGGGCGATAAA
	FaLH03 CAM 10R (58)	TTGCATCATGAGCTGAACAAAC
	FaLH03 CAM 10P (57/58P)	(HEX)ACCATTAGTAAAGATGTACGGCTGGTGC(BHQ1)
Wheat-specific fungal biomass	nh-RPN-Q Set1F	CTGAGATTGGCGAAGGTGATAG
	nh-RPN-Q Set1R	TCATACAGTGGGCTGAGTAGA
Gene expression	GSP980F	ACTGTCTTTACCGTCGTTCTATC
	GSP1102R	GGATCGAGTAAGGAAGGCTTATC
5’RACE reverse transcription	GSP1057R	AGCTGCTGCACCGTTGACCA
	GSP1012R	GACCAATGGAGGACGAGGCAAGAA
3’RACE reverse transcription	GSP1248F	TTGGCGCGAGTGGTTCAGGTAAG
	GSP2221F	TCCAAGCGCGATGACAAAGAACA
Transcript cloning	GSP86F	GAGGTCGAGAAGCAAGCACAGC
	GSP2214R	AGAAGTTGACATCCGAAGCAGAGG
HA tag addition	HA15F	GTTCCTGATTATGCTGATGCTGCAATCGAAAAGAGAAG
	HA36R	ATCCCCCGGGATGTATCCATACGATGTTCCTGATTATGCTGATGCT
	GSP3817R	GTGCAAGCTTTTATGAATCGTTAGTCTCTCTAT
	HA1F	ATGTATCCATACGATGTTCCTGATTATGCTG ATGCT
PDR5 promoter amplification	pdrp1F	AGCTGGAGCTCACGATTATCA
	pdrp1R	ATCCCCCGGGATGTATCCATACGATGTTCCTGATTATGCTGATGCT
	pdrp604R	TTTTGTCTAAAGTCTTTCGAACG
PDR5 terminator amplification	pdrt1F	ATAGAGAGACTAACGATTCATAATAGAATTTTG
	pdrt1R	AGTCTCTAGATAGAGAGACTAACGATTCATAAT
	pdrt2F	ATAGAGAGACTAACGATTCATAATAGAATTTTG
	pdrt3F	AGTCTCTAGATAGAGAGACTAACGATTCATAAT
Transformation vector	OH+GSP815upF	GGTCTTAAUAGGCGTGGAAGTAGGAGGAT
	OH+GSP1upR	GGCATTAAUGATGAATGGATGTTTGTGTGG
	OH+GSP1dwnF	GGACTTAAUATTTGTTTCTTTTGTTTCTTTCCATC
	OH+GSPdwn851R	GGGTTTAAUAGCCAAGCCACACTCTATTT
Complementation vector	OH+GSP815upF	GGACTTAAUAGGCGTGGAAGTAGGAGGAT
	OH+GSPdwn851R	GGGTTTAAUAGCCAAGCCACACTCTATTT
Gene disruption and Complementation – PCR analysis	GSP11207dwnR	GCTCTTGGCTCGATAAGTGTAA
	GSP1166dwnR	GTGAGGATCGACGATAGGAAAG
	GSP663upF	TCGCACTATGTTTAGGTGGTTAG
	GSP535upF	GTCTCCTCACCAGACATGATTT
	GSP931F	CTGGCAAGGCTTTCGTATGTA
	GSP1175R	GGATCGAGTAAGGAAGGCTTATC
	GSP1535F	CTTCCGAGGTACCGTATTTGAGA
	GSP2375R	TCCAAGCGCGATGACAAAGAACA
	USER RF-1	AAATTTTGTGCTCACCGCCTGGAC
	USER RF-2	TCTCCTTGCATGCACCATTCCTTG
	HYG588U	AGCTGCGCCGATGGTTTCTACAA
	HYG588L	GCGCGTCTGCTGCTCCATACAA
	nptIIF	GGGCGCCCGGTTCTTTTTG
	nptIIR	ACACCCAGCCGGCCACAGTCG
Gene disruption – Southern analysis	GSP485upF	CGGACTGTCGGAGAAGAATAGA
	GSP1upR	ATGAATGGATGTTTGTGTGGTTG
	GSP43dwnF	CCGTTGAGAAGCGGTCCATA
	GSP521dwnR	GCGTGACACTTGGAAGGACGA

## Sheet: TableS2
Table S2. Metabolites detected in the mixed methanol extracts of F. avenaceum LH03 and LH27.
No.	RT	[M+H]+	[M+NH4]+	[M+Na]+	Putative ID	∆ ppm [M+H]+	Key fragments observed
1	2.82	771.25	788.276	793.231	ferricrocin	2.98
2	3.53	439.256		461.238	JM-47	2.05	421.2450 [M-H2O+H]+
3	3.75, 3.86	221.191				2.71	203.1800 [M-H2O+H]+
4	4.01, 4.20	503.229		525.21			485.2185 [M-H2O+H]+, 457.2232 [M+H CH2O2]+
5	4.03	787.531		809.515
6	4.08	771.537		793.518
7	4.27, 4.38	519.223	536.25	541.205
8	4.58	469.223		491.204			357.1342, 214.1443
9	4.8	485.218		507.199			373.1291, 214.1443
10	4.91	437.197		459.178			325.1078, 214.1443
11	5.13	688.386	705.413	710.368	unknown enniatin?		435.1815, 314.1871, 228.1601, 214.1443, 196.1338, 186.1493
12	5.31	732.466	749.492	754.448	unknown enniatin?		427.2815, 327.2286, 314.1970, 228.1599, 214.1443, 196.1337, 186.1493
13	5.45	642.398	659.423	664.378	enniatin P1	0
14	5.64	656.413	673.439	678.393	enniatin P2	2.44
15	5.73	612.388	629.412	634.367	enniatin J1*	3.27	168.102
16	5.88	626.403	643.428	648.382	enniatin J3*	3.03	210.1491, 228.1597, 314.1969
17	5.99	640.418	657.442	662.398	enniatin B	1.87
18	6.13	654.434	671.459	676.414	enniatin B1/B4, D/H	2.29
19	6.35	668.45	685.475	690.43	enniatin A1/E1/E2/G/I/O1/O2/O3	2.84
20	6.60, 6.68	682.465	699.491	704.447	enniatin A/A2/C/F	1.47
* Enniatin J1 and J3 were assigned on the basis of the presence fragments unique to their structures at their respective retention times (Renaud et al . 2017. J. Chromatogr . A 1508:65- 72).

## Sheet: Table S3
Table S3. 60 F.graminearum genes up-regulated >3-fold in the presence of F. avenaceum secondary metabolites versus control (DMSO).
FungiDB	Mean FC Fg + DMSO 2d vs 6h	Mean FC Fg + Fa filtrate 2d vs 6h	Mean FC Fg + Fa filtrate 6h vs Fg + DMSO 6h	Mean FC Fg + Fa filtrate vs Fg + DMSO 2d	FgLH03 + DMSO, 2d(normalized	FgLH03 + DMSO, 6h(normalized	FgLH03 + filtrate, 2d(normalized	FgLH03 + filtrate, 6h(normalized	Probe #	# probes	Product Description	Computed GO Component IDs	Computed GO Components	Computed GO Function IDs	Computed GO Functions	Computed GO Process IDs	Computed GO Processes	# TM Domains	SignalP: secreted protein
FGRAMPH1_01G00169	1.74401	3.50934	1.5108	3.04006	-0.0473331	-0.849741	1.55677	-0.254432	19404	1	hypothetical protein	null	null	GO:0016491	oxidoreductase activity	GO:0008152;GO:0055114	metabolic process;oxidation-reduction process	0	Yes													# Notes : Created from Advanced Analysis operation: significance Analysis.
FGRAMPH1_01G00271	1.31069	4.03994	1.31506	4.05339	-0.214763	-0.605095	1.80437	-0.209966	12758	1	general amidase	null	null	null	null	null	null	1														#Entitylist : All Entities
FGRAMPH1_01G00403	2.2029	4.51052	2.49869	5.11616	-0.184259	-1.32366	2.1708	-0.00249028	12606	1	Zc053, transcription factor	GO:0005634	nucleus	GO:0000981;GO:0008270	DNA-binding transcription factor activity, RNA polymerase II-specific;zinc ion binding	GO:0006355	regulation of transcription, DNA-templated	0	Yes													#Interpretation : 6h 2d all treatments
FGRAMPH1_01G00495	-1.71316	1.88688	-1.07276	3.01328	-0.633373	0.143288	0.95796	0.041957	12464	1	ubiquitin thioesterase otubain	null	null	null	null	null	null	0														#Experiment: Rachels 6h and 2d samples only
FGRAMPH1_01G01673	-1.72327	1.71556	1.04441	3.08764	-0.837016	-0.0518675	0.789489	0.0108137	9340	1	mitochondrial hypoxia responsive containing	GO:0016021;GO:0016020	integral component of membrane;membrane	null	null	null	null	4														#corrected p-value cut-off:0.05
FGRAMPH1_01G01857	-5.64096	-1.87968	1.25253	3.75887	-2.34788	0.148059	-0.437585	0.472902	7499	1	hypothetical protein	null	null	null	null	null	null	1														#Selected Test : 2way ANOVA
FGRAMPH1_01G02235	-15.1713	-1.91046	-1.29889	5.93656	-2.83164	0.559167	-0.448204	0.239358	7095-6	2	hypothetical protein	null	null	null	null	null	null	0														#p-value computation: Asymptotic
FGRAMPH1_01G03861	3.60951	12.5037	2.18511	7.56946	0.274862	-1.57694	3.19505	-0.449236	1346	1	MFS transporter, multidrug resistance fnx1	GO:0016021	integral component of membrane	null	null	GO:0031154;GO:0030587;GO:0055085	culmination involved in sorocarp development;sorocarp development;transmembrane transport	14														#Multiple Testing Correction: No Correction
FGRAMPH1_01G04097	8.64231	4.96231	4.89842	2.81261	0.647085	-2.46433	2.13899	-0.172017	6473	1	hypothetical protein	GO:0005634	nucleus	null	null	GO:0033554	cellular response to stress	0														#
FGRAMPH1_01G04309	2.16016	9.61363	1.06454	4.73763	0.202802	-0.90834	2.44697	-0.818114	40343	1	2`-hydroxyisoflavone reductase	null	null	null	null	null	null	0														# Technology : Agilent.SingleColor.20717
FGRAMPH1_01G04873	-1.80485	2.27843	1.71842	7.06651	-1.06664	-0.21476	1.75436	0.566323	11120	1	unspecified product	null	null	null	null	null	null	0														# Owner : gxuser
FGRAMPH1_01G04919	-4.35684	1.03855	1.13065	5.11598	-1.96124	0.162038	0.393766	0.33919	958	1	hypothetical protein	null	null	null	null	null	null	4														# Created On : Wed Feb 17 11:32:20 EST 2016
FGRAMPH1_01G05087	1.23254	4.166	1.16428	3.93526	0.0865218	-0.215117	2.06298	0.00432038	4185	1	ase inhibitor kazal	null	null	null	null	null	null	0	Yes
FGRAMPH1_01G06563	-1.28291	2.98493	-1.07626	3.55805	-0.31898	0.0404379	1.51211	-0.0655894	32853	1	hypothetical protein	null	null	null	null	null	null	0
FGRAMPH1_01G06841	4.15335	26.0927	1.39539	8.76631	1.11606	-0.93821	4.24803	-0.457539	38165	1	hypothetical protein	null	null	null	null	null	null	0													60 genes upregulated >3X in Fg+Fafiltrate vs C
FGRAMPH1_01G07235	748.762	284.139	4.21954	1.60123	5.28554	-4.26282	5.96472	-2.18573	37000	1	hard surface induced 3	null	null	GO:0016747	transferase activity, transferring acyl groups other than amino-acyl groups	null	null	8													30 genes downreg
FGRAMPH1_01G08229	-1.01938	3.08005	-1.0321	3.0421	-0.144639	-0.116944	1.46043	-0.162528	30840	1	hypothetical protein	null	null	null	null	null	null	0
FGRAMPH1_01G08415	2.13014	9.19294	1.47718	6.37501	0.180986	-0.909961	2.85341	-0.347112	29482	1	glycosylhydrolase family 18-6	null	null	GO:0003824;GO:0008061;GO:0016787;GO:0016798	catalytic activity;chitin binding;hydrolase activity;hydrolase activity, acting on glycosyl bonds	GO:0005975;GO:0008152	carbohydrate metabolic process;metabolic process	0	Yes
FGRAMPH1_01G08513	-3.3546	1.46156	1.00123	4.90901	-1.64898	0.0971565	0.646449	0.0989368	28147	1	hypothetical protein	null	null	null	null	null	null	0
FGRAMPH1_01G08519	56.9166	12.03	6.36673	1.34388	1.10164	-4.7373	1.46616	-2.03557	28138-9	2	short-chain dehydrogenase reductase family	null	null	null	null	null	null	0
FGRAMPH1_01G09321	-3.1912	1.11136	-1.07439	3.30099	-1.56742	0.106681	0.155484	0.00315988	30759	1	hypothetical protein	null	null	null	null	null	null	0	Yes
FGRAMPH1_01G10193	-1.91602	2.46477	-1.35185	3.49339	-0.84836	0.0897517	0.956268	-0.345183	24451	1	glucan -beta-glucosidase	GO:0005624	obsolete membrane fraction	GO:0004553;GO:0051636;GO:0051635;GO:0008329	hydrolase activity, hydrolyzing O-glycosyl compounds;obsolete Gram-negative bacterial cell surface binding;obsolete bacterial cell surface binding;signaling pattern recognition receptor activity	GO:0005975;GO:0006952;GO:0006955	carbohydrate metabolic process;defense response;immune response	1
FGRAMPH1_01G10921	-4.11764	1.79	55.3428	411.704	-8.19951	-5.99455	0.819398	0.164786	18842-4	3	FgABCB8	GO:0016021;GO:0046581;GO:0016020;GO:0005886	integral component of membrane;intercellular canaliculus;membrane;plasma membrane	GO:0005524;GO:0016887;GO:0042626;GO:0000166	ATP binding;ATPase activity;ATPase activity, coupled to transmembrane movement of substances;nucleotide binding	GO:0015893;GO:0042493;GO:0055085;GO:0006810	drug transport;response to drug;transmembrane transport;transport	12
FGRAMPH1_01G11935	1.91603	9.66078	1.0233	5.15957	0.317415	-0.620705	2.68467	-0.587474	35058	1	beta-lactamase family	null	null	null	null	null	null	0	Yes
FGRAMPH1_01G11959	-1.8528	1.97456	1.11146	4.06625	-1.02004	-0.130332	1.00366	0.0221292	34987	1	hypothetical protein	null	null	GO:0005515	protein binding	null	null	0
FGRAMPH1_01G11991	2.25559	5.9423	1.2714	3.34949	0.336127	-0.837376	2.08007	-0.490955	34899	1	hypothetical protein	null	null	null	null	null	null	3
FGRAMPH1_01G13447	-1.13786	1.88073	3.79113	8.11301	-0.458971	-0.272651	2.56127	1.64998	25091	1	hypothetical protein	null	null	null	null	null	null	0
FGRAMPH1_01G13641	1.30642	5.13267	1.12368	4.41473	-0.34784	-0.733462	1.79448	-0.565226	23394	1	lysr family regulatory	null	null	null	null	null	null	0
FGRAMPH1_01G13665	-2.00393	1.84485	1.17068	4.32793	-0.82156	0.181269	1.29212	0.408612	23297	1	hypothetical protein	null	null	null	null	null	null	0	Yes
FGRAMPH1_01G13767	3.91605	2.95977	4.11418	3.10952	-0.399099	-2.3685	1.23759	-0.327892	21905	1	epoxide hydrolase	null	null	GO:0003824;GO:0033961;GO:0016787	catalytic activity;cis-stilbene-oxide hydrolase activity;hydrolase activity	GO:0006725;GO:0040010;GO:0014070	cellular aromatic compound metabolic process;positive regulation of growth rate;response to organic cyclic compound	0
FGRAMPH1_01G13843	2.00495	5.93896	1.0467	3.10049	0.0596318	-0.943934	1.69213	-0.878081	21625	1	hypothetical protein	GO:0005794;GO:0016021;GO:0016020;GO:0005886	Golgi apparatus;integral component of membrane;membrane;plasma membrane	null	null	GO:0055085	transmembrane transport	10
FGRAMPH1_01G14659	-4.80036	1.05903	-1.15592	4.398	-1.96135	0.301789	0.175492	0.0927489	24490	1	alpha beta-hydrolase	null	null	null	null	GO:0006629	lipid metabolic process	0
FGRAMPH1_01G14699	-0.462908	3.51	1.15585	4.46521	0.00720946	-0.17815	1.98722	0.188119	24300-2	3	c6 zinc finger	GO:0005634	nucleus	GO:0000981;GO:0008270	DNA-binding transcription factor activity, RNA polymerase II-specific;zinc ion binding	GO:0006355	regulation of transcription, DNA-templated	0
FGRAMPH1_01G15627	1.46036	1.14	3.21284	2.55323	-1.00964	-1.81416	0.249453	-0.0488083	17067-8	2	FgABC1, ATP binding cassette transporter	GO:0016021;GO:0016020;GO:0005886	integral component of membrane;membrane;plasma membrane	GO:0005524;GO:0016887;GO:0042626;GO:0015238;GO:0000166;GO:0005215	ATP binding;ATPase activity;ATPase activity, coupled to transmembrane movement of substances;drug transmembrane transporter activity;nucleotide binding;transporter activity	GO:0046618;GO:0015893;GO:0042493;GO:0055085;GO:0006810	drug export;drug transport;response to drug;transmembrane transport;transport	11
FGRAMPH1_01G15881	-1.01	2.88194	1.16	3.37	-0.164172	-0.154083	1.58696	0.0599174	15393	1	related to GPI anchored dioxygenase	null	null	GO:0003824;GO:0008199;GO:0005506;GO:0016702	catalytic activity;ferric iron binding;iron ion binding;oxidoreductase activity, acting on single donors with incorporation of molecular oxygen, incorporation of two atoms of oxygen	GO:0006725;GO:0055114	cellular aromatic compound metabolic process;oxidation-reduction process	0	Yes
FGRAMPH1_01G16637	1.79475	2.32815	2.66914	3.46241	-0.0411423	-0.884926	1.75063	0.531449	11419	1	hypothetical protein	null	null	null	null	null	null	0
FGRAMPH1_01G17151	-2.65786	2.15	1.34058	7.66328	-0.681775	-0.22121	1.3199	0.239263	15237-9	3	tetracycline resistance TCR1	GO:0016021	integral component of membrane	null	null	GO:0055085	transmembrane transport	10
FGRAMPH1_01G18697	-2.06	1.80769	-1.04	3.56	-0.857866	0.184417	0.975122	0.120975	4199	1	hypothetical protein	null	null	null	null	null	null	0
FGRAMPH1_01G19095	4.68211	14.1893	1.21776	3.69049	1.01226	-1.2149	2.89607	-0.930665	1443	1	hypothetical protein	null	null	null	null	null	null	7
FGRAMPH1_01G19263	3.90647	10.4819	1.22336	3.28254	1.34415	-0.621714	3.05896	-0.330863	7781	1	hypothetical protein	null	null	null	null	null	null	0
FGRAMPH1_01G19349	-2.80171	-1.07454	1.25717	3.27787	-1.48275	0.00356277	0.230013	0.333739	11583	1	l-aminoadipate-semialdehyde dehydrogenase large subunit	null	null	GO:0004043;GO:0003824	L-aminoadipate-semialdehyde dehydrogenase activity;catalytic activity	GO:0009085;GO:0008152	lysine biosynthetic process;metabolic process	0
FGRAMPH1_01G19797	-3.6322	1.11987	-1.27435	3.1919	-1.54879	0.312054	0.125623	-0.0377073	3762	1	hypothetical protein	null	null	null	null	null	null	0
FGRAMPH1_01G20953	1.32	7.46054	-1.03	5.5	0.0853624	-0.317496	2.54484	-0.354441	15489	1	polyketide synthase	null	null	null	null	null	null	0
FGRAMPH1_01G21051	1.16158	1.87	2.94792	4.84033	-1.13876	-1.54139	0.934359	0.023844	28974,6	2	TRI15, C2H2 zinc finger transcription factor	null	null	null	null	null	null	0	Yes
FGRAMPH1_01G21097	1.65239	5.60395	1.01212	3.43252	0.33409	-0.390467	2.11336	-0.373087	28872	1	epoxide hydrolase	GO:0005792	obsolete microsome	GO:0003824;GO:0033961;GO:0016787	catalytic activity;cis-stilbene-oxide hydrolase activity;hydrolase activity	GO:0006725;GO:0014070;GO:0006805	cellular aromatic compound metabolic process;response to organic cyclic compound;xenobiotic metabolic process	0
FGRAMPH1_01G21331	3.59668	13.1791	1.36726	5.00996	0.375109	-1.47156	2.69991	-1.02027	27214	1	C6 finger domain	GO:0005634	nucleus	GO:0000981;GO:0008270	DNA-binding transcription factor activity, RNA polymerase II-specific;zinc ion binding	GO:0006355	regulation of transcription, DNA-templated	0
FGRAMPH1_01G23435	-1.60297	1.91	1.04246	3.18146	-0.667715	0.0417757	0.948012	0.104211	36660-1	2	hypothetical protein	null	null	null	null	null	null	0
FGRAMPH1_01G23673	-3.38927	1.51319	-1.45179	3.53262	-1.39821	0.362765	0.422528	-0.175067	24841	1	nop14-nuclear and nucleolar with possible role in ribosome biogenesis	GO:0032040	small-subunit processome	null	null	null	null	0
FGRAMPH1_01G24323	-2.29	-1.0442	1.42	3.11	-1.27315	-0.080835	0.365578	0.427975	37926	1	ribosome-interacting gtpase 1	GO:0005622	intracellular	GO:0005525;GO:0000166	GTP binding;nucleotide binding	GO:0030447	filamentous growth	0
FGRAMPH1_01G25185	1.45	5.35169	1.12	4.14	0.0487913	-0.482475	2.09851	-0.321484	32077	1	histone acetyltransferase hpa2	null	null	GO:0016740	transferase activity	null	null	0
FGRAMPH1_01G25187	-1.53919	1.65	1.35606	3.41591	-0.902351	-0.458146	0.82979	0.02865	34702-3	2	hypothetical protein	null	null	null	null	null	null	0	Yes
FGRAMPH1_01G25245	-3.46213	1.04621	-1.1678	3.10167	-1.61327	0.178392	0.0197755	-0.0453995	31927	1	heterokaryon incompatibility	null	null	null	null	null	null	0
FGRAMPH1_01G25369	2.22561	4.4797	1.52421	3.06793	0.153936	-1.00026	1.7712	-0.3922	31650	1	vacuolar iron transport	GO:0016020;GO:0005886	membrane;plasma membrane	null	null	GO:0030447	filamentous growth	3
FGRAMPH1_01G25695	4.32289	1.71504	3.24899	1.28899	0.140436	-1.97156	0.506676	-0.271569	17855	1	FUS3, fusarin C cluster-translation Elongation factor	GO:0005853;GO:0005811	eukaryotic translation elongation factor 1 complex;lipid droplet	GO:0005515;GO:0003746	protein binding;translation elongation factor activity	GO:0048102;GO:0035071	autophagic cell death;salivary gland cell autophagic cell death	0
FGRAMPH1_01G25701	7.93326	4.61	4.7988	2.80258	0.103112	-3.13296	1.63267	-0.738286	28773-5	3	FUS6, fusarin C cluster-transporter	GO:0016021	integral component of membrane	null	null	GO:0031154;GO:0030587;GO:0055085	culmination involved in sorocarp development;sorocarp development;transmembrane transport	14
FGRAMPH1_01G25703	1.62916	2.4	2.63048	4.13738	-1.60937	-1.65508	0.716231	-0.17811	28770,2	2	FUS7, fusarin C cluster-oxidoreductase	GO:0005739	mitochondrion	GO:0016491	oxidoreductase activity	GO:0008152;GO:0055114	metabolic process;oxidation-reduction process	0
FGRAMPH1_01G25705	3.33094	3.07	3.9571	3.65427	0.0274153	-1.79984	1.88696	0.275327	28767-9	3	FUS8, fusarin C cluster-cytochrome P450	null	null	GO:0020037;GO:0005506;GO:0016705	heme binding;iron ion binding;oxidoreductase activity, acting on paired donors, with incorporation or reduction of molecular oxygen	GO:0055114	oxidation-reduction process	0
FGRAMPH1_01G25707	2.03943	3.6	2.96262	5.32702	0.0829118	-1.31562	2.34493	0.360446	28764-6	3	FUS9, fusarin C cluster-methyltransferase	null	null	GO:0008168	methyltransferase activity	null	null	0
FGRAMPH1_01G27425	2.90838	15.0481	-1.12789	4.58735	0.571077	-0.969138	2.76874	-1.14277	18427	1	gnat family n-acetyltransferase	null	null	null	null	null	null	0
FGRAMPH1_01G28031	0.0711023	5.51	-1.16749	4.57967	0.49627	-0.125585	2.34178	-0.281189	23449-50	2	monooxygenase family	null	null	null	null	null	null	0

## Sheet: Table S4
Table S4. 30 F.graminearum genes down-regulated >3-fold in the presence of F. avenaceum secondary metabolites versus control (DMSO).
FungiDB	Mean FC Fg + DMSO 2d vs 6h	Mean FC Fg + Fa filtrate 2d vs 6h	Mean FC Fg + Fa filtrate 6h vs Fg + DMSO 6h	Mean FC Fg + Fa filtrate vs Fg + DMSO 2d	FgLH03 + DMSO, 2d(normalized	FgLH03 + DMSO, 6h(normalized	FgLH03 + filtrate, 2d(normalized	FgLH03 + filtrate, 6h(normalized	Probe #	FGSG # probes	Product Description	Computed GO Component IDs	Computed GO Components	Computed GO Function IDs	Computed GO Functions	Computed GO Process IDs	Computed GO Processes	# TM Domains	SignalP: secreted protein
FGRAMPH1_01G02755	19.3173	3.7	0.37972	-4.92329	3.99595	-0.479411	1.57288	-0.344921	5004-6	3	conidiation-specific expression	null	null	null	null	null	null	0
FGRAMPH1_01G05839	30.1175	4.01	1.3177	-5.65356	4.31078	-1.05757	1.87024	-0.5106	37336-8	3	s- glutathione dehydrogenase alcohol dehydrogenase	null	null	null	null	GO:0055114	oxidation-reduction process	0
FGRAMPH1_01G12441	8.38606	1.83	1.27597	-3.63554	2.23224	-0.712543	0.570993	-0.22082	32014-6	3	thioredoxin reductase	null	null	GO:0016491	oxidoreductase activity	GO:0055114	oxidation-reduction process	0
FGRAMPH1_01G18557	-3.65777	-9.52424	-1.32502	-3.46841	-0.708368	0.942541	-2.30768	0.767833	4681-3	3	polyamine transporter 4	GO:0016021;GO:0016020;GO:0005886	integral component of membrane;membrane;plasma membrane	GO:0015238;GO:0005215	drug transmembrane transporter activity;transporter activity	GO:0006855;GO:0015893;GO:0015903;GO:0015846;GO:0015848;GO:0000296;GO:0055085;GO:0006810	drug transmembrane transport;drug transport;fluconazole transport;polyamine transport;spermidine transport;spermine transport;transmembrane transport;transport	11
FGRAMPH1_01G05153	-1.29761	-3.55	-1.35327	-3.53275	0.0826165	0.598261	-1.79303	0.391601	41340-1	2	Canalicular multispecific organic anion transporter 2	GO:0016021;GO:0005887;GO:0016020;GO:0005886	integral component of membrane;integral component of plasma membrane;membrane;plasma membrane	GO:0005524;GO:0016887;GO:0042626;GO:0000166	ATP binding;ATPase activity;ATPase activity, coupled to transmembrane movement of substances;nucleotide binding	GO:0018996;GO:0055085	molting cycle, collagen and cuticulin-based cuticle;transmembrane transport	12
FGRAMPH1_01G12439	9.41189	2.34	1.2549	-3.21199	2.13171	-0.964853	0.432863	-0.630697	17414-5	2	linear gramicidin synthase subunit d	GO:0005777	peroxisome	GO:0003824;GO:0016491;GO:0016620;GO:0031177	catalytic activity;oxidoreductase activity;oxidoreductase activity, acting on the aldehyde or oxo group of donors, NAD or NADP as acceptor;phosphopantetheine binding	GO:0009058;GO:0008152	biosynthetic process;metabolic process	0
FGRAMPH1_01G16215	-2.55315	-1.30915	-3.26079	-1.67485	0.0202138	1.22211	-0.728792	-0.457641	14179-80	2	isoamyl alcohol	null	null	null	null	null	null	0	Yes
FGRAMPH1_01G19051	6.73217	2.43	-1.11727	-3.12195	2.03198	-0.398352	0.39673	-0.479706	1563-4	2	FGL1, extracellular lipase	null	null	null	null	GO:0006629	lipid metabolic process	0	Yes
FGRAMPH1_01G19171	9.22948	2.09639	1.107	-3.95719	2.69552	-0.828772	0.753748	-0.597575	1210-1	2	hypothetical protein	null	null	null	null	null	null	0
FGRAMPH1_01G21601	-4.21833	-1.68	-3.44967	-1.31804	-0.367828	1.83954	-0.896915	0.223516	25344,6	2	related to Rtm1p	GO:0016021;GO:0016020;GO:0005886	integral component of membrane;membrane;plasma membrane	null	null	GO:0034204;GO:0042493;GO:0006950;GO:0046519	lipid translocation;response to drug;response to stress;sphingoid metabolic process	7
FGRAMPH1_01G00359	-4.10628	-1.54385	-3.37119	-1.26748	-0.317421	1.72041	-0.659381	-0.0328474	12649	1	Heterokaryon incompatibility OR partial	null	null	null	null	null	null	0
FGRAMPH1_01G00439	10.5186	3.7617	-1.2426	-3.4746	2.94193	-0.452947	1.14508	-0.766305	17669	1	hypothetical protein	null	null	null	null	null	null	1
FGRAMPH1_01G00535	1.11109	-2.35822	-1.32451	-3.47049	0.255919	0.103939	-1.53922	-0.301523	4381	1	hypothetical protein	null	null	null	null	null	null	0
FGRAMPH1_01G02665	-2.39286	-5.03494	-2.0816	-4.38001	0.104303	1.36304	-2.02663	0.305346	5201	1	hypothetical protein	null	null	null	null	null	null	2
FGRAMPH1_01G04911	2.08322	1.14337	-1.82514	-3.3254	0.897762	-0.161052	-0.835767	-1.02906	11102	1	alcohol dehydrogenase 1	GO:0009277;GO:0005625	fungal-type cell wall;obsolete soluble fraction	GO:0005488;GO:0003824;GO:0046872;GO:0016491;GO:0008270	binding;catalytic activity;metal ion binding;oxidoreductase activity;zinc ion binding	GO:0008152;GO:0055114	metabolic process;oxidation-reduction process	0
FGRAMPH1_01G06563	5.43693	1.64006	-1.02393	-3.39441	2.29076	-0.152033	0.5276	-0.186145	30892	1	hypothetical protein	null	null	null	null	null	null	0
FGRAMPH1_01G07723	2.81074	-1.16832	-1.01912	-3.34662	1.43906	-0.0518913	-0.303646	-0.0792103	34002	1	glycosyltransferase family 8	null	null	GO:0016757	transferase activity, transferring glycosyl groups	null	null	0
FGRAMPH1_01G10487	6.36885	2.43922	-1.18997	-3.10705	2.24984	-0.421188	0.614298	-0.672119	22341	1	short-chain dehydrogenase reductase sdr	null	null	null	null	null	null	0
FGRAMPH1_01G11567	6.1814	2.13105	-1.04108	-3.0198	2.41138	-0.216558	0.816925	-0.274637	30704	1	hypothetical protein	null	null	null	null	null	null	0	Yes
FGRAMPH1_01G11629	55.1177	8.14638	1.60636	-4.21194	4.53661	-1.24784	2.46212	-0.564038	29735	1	hypothetical protein	null	null	null	null	null	null	0
FGRAMPH1_01G11655	-1.50325	2.63041	-4.7771	-1.20812	0.301715	0.889803	0.0289556	-1.36633	29643	1	hypothetical protein	null	null	null	null	null	null	0	Yes
FGRAMPH1_01G15949	5.49297	3.13187	-1.8021	-3.1607	2.03092	-0.426672	0.37067	-1.27635	19983	1	UDP-glucose,sterol transferase	null	null	GO:0016757;GO:0016758	transferase activity, transferring glycosyl groups;transferase activity, transferring hexosyl groups	GO:0005975;GO:0030259	carbohydrate metabolic process;lipid glycosylation	0
FGRAMPH1_01G18867	-2.61195	-4.57152	-1.91533	-3.35228	0.0704773	1.45561	-1.67466	0.518012	2534	1	mrna 3 -end-processing yth1	null	null	null	null	null	null	0
FGRAMPH1_01G19903	2.3568	-2.26156	1.10558	-4.82103	0.870311	-0.366517	-1.39903	-0.221715	3435	1	hypothetical protein FPSE_00980	null	null	null	null	null	null	1
FGRAMPH1_01G20975	-7.8778	-4.55251	-3.37449	-1.95009	-0.627424	2.35037	-1.59096	0.5957	22122	1	6-hydroxy-d-nicotine oxidase	null	null	GO:0071949;GO:0050660;GO:0016491	FAD binding;flavin adenine dinucleotide binding;oxidoreductase activity	GO:0055114	oxidation-reduction process	0	Yes
FGRAMPH1_01G21981	-4.04	-1.50052	-3.22	-1.19	-0.231544	1.78356	-0.488121	0.0973378	22049	1	oryzin precursor	null	null	GO:0016787;GO:0008233;GO:0004252;GO:0008236	hydrolase activity;peptidase activity;serine-type endopeptidase activity;serine-type peptidase activity	GO:0006508	proteolysis	1	Yes
FGRAMPH1_01G23035	4.08341	1.75526	-1.29069	-3.00264	1.77685	-0.252922	0.190622	-0.621061	38485	1	catalase	GO:0005777	peroxisome	GO:0004096;GO:0020037;GO:0005506;GO:0046872;GO:0004601	catalase activity;heme binding;iron ion binding;metal ion binding;peroxidase activity	GO:0042744;GO:0055114;GO:0006979	hydrogen peroxide catabolic process;oxidation-reduction process;response to oxidative stress	0	Yes
FGRAMPH1_01G25265	-2.95658	-1.09488	-3.86307	-1.43057	0.0614227	1.62535	-0.45517	-0.324397	31856	1	fad-containing monooxygenase	null	null	GO:0003824;GO:0004497;GO:0016491	catalytic activity;monooxygenase activity;oxidoreductase activity	null	null	0
FGRAMPH1_01G25543	3.50415	-1.02979	1.15621	-3.12101	1.58494	-0.224126	-0.057072	-0.0147257	30284	1	hypothetical protein	null	null	null	null	null	null	0
FGRAMPH1_01G28183	5.43248	2.78849	-1.5477	-3.01521	2.23553	-0.206082	0.643271	-0.836212	34480	1	hypothetical protein	GO:0016020	membrane	GO:0046873	metal ion transmembrane transporter activity	GO:0030001;GO:0055085	metal ion transport;transmembrane transport	2

## Sheet: Table S5
Table S5. RNASeq analysis revealed ten F. graminearum genes induced greater than three-fold (FDR p<0.001) at 4 or 7 days post F. graminearum/F. avenaceum co-inoculation vs F. graminearum-inoculation of durum wheat heads.
Gene	FungiDB gene model	Annotation	FaFg4d vs. Fg4d - Fold change	FaFg4d vs. Fg4d - FDR p-value	FaFg7d vs Fg7d - Fold change	FaFg7d vs Fg7d - FDR p-value
FGSG_08823	FGRAMPH1_10921*	FgABCB8	129.414	0	5.015	0.00261
FGSG_04229	FGRAMPH1_14793	WW domain-containing oxidoreductase	17.786	7.8e-05	13.291	0.0006
FGSG_00026	FGRAMPH1_00101	monocarboxylate transporter, MFS-type	14.485	0.00013	-4.024	0.04486
FGSG_11042	FGRAMPH1_21097*	epoxide hydrolase	10.377	0.00668	37.26	0.00017
FGSG_01680	FGRAMPH1_04087	nonribosomal peptide synthase, C6	7.145	2.4e-06	-1.658	0.35811
FGSG_11987	FGRAMPH1_04097*	sulfoxide synthase, C6	6.622	1.7e-05	-1.537	0.39408
FGSG_02890	FGRAMPH1_11549	cutinase-1 precursor	5.422	0.00071	1.076	0.90106
FGSG_12214	FGRAMPH1_15725	small secreted cys-rich protein	4.113	0.00018	1.055	0.90423
FGSG_03970	FGRAMPH1_14153	hypo, C18: orcinol biosyn	1.228	0.82574	3.196	6.9e-05
FGSG_00136	FGRAMPH1_00373	neutral amino acid permease	1.043	0.93062	3.66	0.0004
	* also induced in the presence of F. avenaceum fungal filtrate
